# Supplementary material for: Digital Trends in the Italian Beer Market: A Time-Series and Search Engine Optimisation Analysis of Gluten-Free and Low/No-Alcohol Beers
Source: Foods. 2025 Nov 5;14(21):3789. doi: 10.3390/foods14213789 (PMC12608848; doi:10.3390/foods14213789)
Supplement: Supplementary file 1 [file foods-14-03789-s001.zip]

Archive with 1 entries (1 files):
- foods-3942264-supplementary.pdf
